# Supplementary material for: Population dynamics of Brachionus calyciflorus driven by the associated natural bacterioplankton
Source: Front Microbiol. 2023 Jan 16;13:1076620. doi: 10.3389/fmicb.2022.1076620 (PMC9884981; doi:10.3389/fmicb.2022.1076620)
Supplement: Supplementary file 1 [file Table_1.XLSX]

## Sheet: Table S1
Table S1 Bacterial communities alpha diversity index for all samples
Sample\Estimators	group	shannon	chao	coverage	pd
SE1_1	SE1	3.74245	442.182	0.988166	51.0237
SE1_2	SE1	2.44236	330.021	0.989645	36.4267
SE1_3	SE1	2.87846	289.068	0.992075	37.0215
SE2_1	SE2	2.31989	266.5	0.99366	29.9585
SE2_2	SE2	3.35409	129.545	0.999155	23.1634
SE2_3	SE2	2.81399	229.323	0.993872	29.5151
SE3_1	SE3	3.29946	215.474	0.996724	31.4801
SE3_2	SE3	2.90769	249.036	0.993872	32.1142
SE3_3	SE3	3.41174	273.536	0.994611	37.4141
SE4_1	SE4	3.03914	147.882	0.998732	24.3839
SE4_2	SE4	2.98244	145	0.997675	19.9337
SE4_3	SE4	2.99203	163.235	0.997041	27.1485
SEB1_1	SEB1	2.90437	327.238	0.991547	40.0144
SEB1_2	SEB1	3.65353	383.439	0.991547	47.879
SEB1_3	SEB1	3.50419	414.684	0.990068	53.6441
SEB2_1	SEB2	3.48085	275.7	0.995562	37.9299
SEB2_2	SEB2	3.2052	442.478	0.988377	48.6476
SEB2_3	SEB2	3.74932	366.121	0.994717	53.8217
SEB3_1	SEB3	3.78604	692.692	0.980347	58.7094
SEB3_2	SEB3	4.15802	599.78	0.984362	68.5888
SEB3_3	SEB3	4.09369	792.129	0.977388	73.9709
SEB4_1	SEB4	4.77785	474.894	0.993238	62.5511
SEB4_2	SEB4	4.24058	831.026	0.97686	81.446
SEB4_3	SEB4	4.57657	433.66	0.99366	55.7842
NW1_1	NW1	4.90827	1524.99	0.957312	94.2426
NW1_2	NW1	5.36414	1470.38	0.957629	109.112
NW1_3	NW1	5.32859	1439.33	0.95784	104.993
NW2_1	NW2	5.37599	1493.81	0.956467	115.483
NW2_2	NW2	3.91957	212.273	0.998521	32.4298
NW2_3	NW2	3.66295	370	0.993238	52.5155
NW3_1	NW3	2.97373	344.154	0.992709	44.2356
NW3_2	NW3	3.61665	465.4	0.987637	51.2684
NW3_3	NW3	3.07181	383.062	0.990068	42.9894
NW4_1	NW4	3.76003	287.833	0.997253	45.5042
NW4_2	NW4	3.96502	448.263	0.992392	57.107
NW4_3	NW	3.74302	286.037	0.995351	41.4144

## Sheet: Table S2
Table S2 Community composition of Tetradesmus obliquus-associated bacteria at the phylum level
phylum	A1	A2	A3	sum
Proteobacteria	44051	44319	43861	132231
Bacteroidetes	5296	5297	5527	16120
Actinobacteria	757	449	687	1893
Firmicutes	9	20	18	47
Armatimonadetes	0	21	11	32
unclassified_Bacteria	0	0	9	9
Deinococcus-Thermus	0	4	0	4

## Sheet: Table S3
Table S3 Community composition of Tetradesmus obliquus-associated bacteria at the guens level
guens	A1	A2	A3	sum
Brevundimonas	23333	27161	23653	74147
Hydrogenophaga	10991	8438	10164	29593
Lacibacter	2547	2291	2596	7434
Dyadobacter	2036	1880	2210	6126
Sphingopyxis	2039	1958	2091	6088
Aquimonas	1780	2089	1733	5602
Allorhizobium-Neorhizobium-Pararhizobium-Rhizobium	871	995	1049	2915
Limnobacter	954	753	937	2644
Reyranella	830	501	900	2231
Phreatobacter	619	678	694	1991
Fluviimonas	478	865	464	1807
Roseomonas	661	403	649	1713
Pseudonocardia	536	340	485	1361
Blastomonas	419	474	462	1355
Mesorhizobium	523	316	511	1350
unclassified_Rhizobiaceae	324	180	332	836
Chryseobacterium	225	245	247	717
Rhodobacter	186	84	130	400
Devosia	128	84	152	364
Hyphomicrobium	96	90	100	286
Actinomycetospora	122	52	98	272
Nocardioides	97	55	101	253
Bradyrhizobium	89	41	107	237
Novosphingobium	44	15	27	86
unclassified_Sphingomonadaceae	46	2	33	81
Phenylobacterium	28	8	22	58
unclassified_Burkholderiaceae	21	2	34	57
Polaromonas	16	15	15	46
Fimbriimonadaceae	0	21	11	32
Pseudomonas	6	16	9	31
env.OPS_17	10	8	10	28
unclassified_Alphaproteobacteria	14	0	13	27
Bacillus	0	9	11	20
unclassified_Rhodobacteraceae	0	0	19	19
unclassified_Rhizobiales	6	0	9	15
Lactobacillus	4	8	0	12
unclassified_Xanthobacteraceae	12	0	0	12
unclassified_Bacteria	0	0	9	9
Aminobacter	3	0	5	8
Patulibacter	0	2	3	5
Bacteroides	0	5	0	5
Faecalibacterium	5	0	0	5
unclassified_Betaproteobacteriales	4	1	0	5
Enhydrobacter	0	5	0	5
Thermus	0	4	0	4
Zoogloea	0	4	0	4
unclassified_Enterobacteriaceae	0	0	4	4
Flavobacterium	0	3	0	3
Oceanobacillus	0	0	3	3
Virgibacillus	0	3	0	3
Subdoligranulum	0	0	3	3
NA	0	3	0	3
Bifidobacterium	2	0	0	2
unclassified_Acetobacteraceae	2	0	0	2
unclassified_Caulobacteraceae	2	0	0	2
Desulfatitalea	0	2	0	2
Thauera	2	0	0	2
unclassified_Gammaproteobacteria	0	1	1	2
unclassified_Xanthomonadales	0	2	0	2
Xanthomonadaceae	0	0	2	2
unclassified_Bacillaceae	0	0	1	1
Acetobacterales	0	1	0	1
uncultured	0	0	1	1
Massilia	0	0	1	1
uncultured	1	0	0	1
Azospira	1	0	0	1
Acinetobacter	0	0	1	1
unclassified_Proteobacteria	0	0	1	1
